# Supplementary material for: De Novo Assembly and Annotation of 11 Diverse Shrub Willow (Salix) Genomes Reveals Novel Gene Organization in Sex-Linked Regions
Source: Int J Mol Sci. 2023 Feb 2;24(3):2904. doi: 10.3390/ijms24032904 (PMC9917877; doi:10.3390/ijms24032904)
Supplement: Supplementary file 1 [file ijms-24-02904-s001.zip]

Archive with 9 entries (9 files):
- Supplementary Figure S1.pdf
- Supplementary Figure S2.jpg
- Supplementary Figure S3.pdf
- Supplementary Figure S4.JPG
- Supplementary Figure S5.pdf
- Supplementary Figure S6.PNG
- Supplementary Table S1.xlsx
- Supplementary Table S2.xlsx
- Supplementary Table S3.xlsx
