# Supplementary material for: De Novo Assembly and Annotation of 11 Diverse Shrub Willow (Salix) Genomes Reveals Novel Gene Organization in Sex-Linked Regions
Source: Int J Mol Sci. 2023 Feb 2;24(3):2904. doi: 10.3390/ijms24032904 (PMC9917877; doi:10.3390/ijms24032904)
Supplement: Supplementary file 1 [file ijms-24-02904-s001.zip › Supplementary Table S2.xlsx]

## Sheet: Sheet1
Table S2. Flavonoid, terpenoid, and phenolic glucoside genes with annotated copy number from each genome
Gene family description	Gene copy number v5.1	Associated compound/family	94006	94001	P63	P294	P295	P336	SH3	04-FF-016	07-MBG-5027	JORR	04-BN-051
4-coumarate:CoA ligase	1	unknown glucoside	1	1	1	1	1	1	1	1	1	1	1
chalcone-flavonone isomerase	1	chalcone; isosalipurposide; chalconaringenin 4'-glucoside; catechin; naringenin; prunin; salipurposide; flavenoid	1	1	2	1	1	1	1	1	1	1	1
arogenate/prephenate dehydratase	2	prunin; isosalicin	2	1	2	1	1	1	1	1	2	1	1
cinnamyl alcohol dehydrogenase-like protein	1	benzeneacetaldehyde	1	1	1	1	0	0	1	2	2	0	0
Chalcone synthase	10	chalcone	12	12	12	11	12	11	11	10	9	11	13
Flavenol synthase 1	3	flavenoid	2	2	1	4	1	2	2	1	1	1	1
farnesyltransferase A	1	terpene; farnesene	1	1	1	1	1	1	1	1	1	1	1
geranylgeranyltransferase type I beta subunit	1	terpene	0	0	0	0	0	0	0	0	0	0	0
total-pinoresinol reductase 1	2	isosalicin; tremuloidin; phenolic glycoside	2	3	3	3	3	3	3	2	2	2	2
geranylgeranyl transferase alpha subunit	9	terpene	0	1	0	0	0	1	2	1	0	1	0
RAB geranylgeranyl transferase beta subunit	1	terpene	0	0	0	0	0	0	0	0	0	0	0
flavonol synthase/flavanone 3-hydroxylase	4	flavenoid; tremulacin	6	3	4	7	6	7	7	5	4	6	6
terpene synthase 03	9	terpenoid; beta-ocimene; beta-pinene; farnesene; isoprene	11	5	10	11	7	11	5	7	7	3	3
terpene synthase 14	2	terpene; linalool	2	3	4	6	3	5	3	3	3	7	3
terpene synthase 21	15	terpene; sesquiterpene	6	9	3	17	3	9	7	2	7	5	4
pinene synthase	2	terpene; pinene	2	0	1	1	2	1	1	1	0	0	0
oxidosqualene cyclase	1	squalene	4	4	2	2	2	1	1	2	2	4	7
coniferyl aldehyde 5-hydroxylase	2	kaempferol-3-O-glucoside; prunin	2	3	3	4	2	2	2	3	2	2	2
dihydroflavonol 4-reductase-like1	1	isosalicin	1	1	1	2	2	1	2	2	1	1	1
squalene synthase	2	squalene	4	3	2	3	3	4	3	2	4	3	4
terpene synthase 04	2	terpene; linalool	1	2	2	2	2	2	1	2	2	2	2
geranylgeranyl diphosphate synthase	1	terpene	1	1	1	1	1	1	1	1	1	1	1
geranylgeranyl pyrophosphate synthase	2	terpene	2	2	2	2	3	2	3	2	2	2	2
geranylgeranyl reductase	3	terpene	6	5	5	4	5	5	5	4	5	4	5
geranyl diphosphate synthase	1	terpene	0	0	0	0	0	0	0	0	0	0	0
phytoene desaturation 1	1	phytoene	1	1	2	2	2	1	1	1	1	1	1
UDP-glucose flavonoid 3-O-glucosyltransferase	6	phenolic glycoside	1	5	0	6	6	1	0	0	0	0	5
total-UDP-glucose:flavonoid 7-O-glucosyltransferase	2	phenolic glycoside	2	2	2	2	2	2	2	2	2	2	2
phytoene desaturase 3	1	phytoene	0	1	0	2	0	0	0	0	1	0	1
phytoene synthase	4	phytoene	3	3	2	2	2	2	3	2	2	2	5
squalene monooxygenase	8	squalene	12	9	20	0	0	0	15	12	7	7	10
squalene epoxidase 3	1	squalene	0	1	0	0	0	0	1	0	0	0	1
terpene synthase 02	2	terpene	5	1	1	1	1	1	1	1	2	3	1
terpene synthase 10	1	terpene	0	0	0	0	0	0	0	0	0	0	0
total-UDP-glucose flavonoid 3-O-glucosyltransferase	20	phenolic glycoside; prunin	9	31	8	24	23	11	10	8	10	8	29
UDP-sugar flavonoid 7-O-glycosyltransferase	1	phenolic glycoside	1	3	1	3	2	1	0	1	2	2	0
Chalcone-flavanone isomerase	10	chalcone; flavenoid; unknown phenolic glucoside	2	3	5	2	3	2	2	1	2	2	1
flavonol synthase/flavanone 3-hydroxylase	6	flavenoid	7	5	12	6	11	10	7	7	5	8	4
dihydroflavonol 4-reductase	1	flavenoid; benzeneacetaldehyde	1	1	3	1	1	1	1	2	1	1	1
UDP-N-acetylglucosamine transferase subunit alg13	1	kaempferol-3-O-glucoside	0	0	0	1	0	1	1	1	0	1	1
geranylgeranyl diphosphate reductase	2	terpene	3	3	3	3	1	2	3	2	4	3	4
beta-pinene synthase	1	terpene; beta-pinene	3	0	2	4	3	4	2	1	1	0	0
benzoyl coenzyme A: benzyl alcohol benzoyl transferase	1	unknown glucoside	2	2	1	1	1	1	1	2	0	0	1
