# Supplementary material for: De Novo Assembly and Annotation of 11 Diverse Shrub Willow (Salix) Genomes Reveals Novel Gene Organization in Sex-Linked Regions
Source: Int J Mol Sci. 2023 Feb 2;24(3):2904. doi: 10.3390/ijms24032904 (PMC9917877; doi:10.3390/ijms24032904)
Supplement: Supplementary file 1 [file ijms-24-02904-s001.zip › Supplementary Table S3.xlsx]

## Sheet: Sheet2
Table S3. Flavonoid, terpenoid, and phenolic glucoside normalized expression levels
Gene family Description	Associated compound/family	94006	94001	P63	P294	P295	P336	SH3	04-FF-016	07-MBG-5027	JORR	04-BN-051
4-coumarate:CoA ligase	unknown glucoside	311.14	358.203	679.198	844.695	1056.36	1117.12	1419.78	1530.55	631.116	495.536	1116.4
chalcone-flavonone isomerase	chalcone; isosalipurposide; chalconaringenin 4'-glucoside; catechin; naringenin; prunin; salipurposide; flavenoid	1040.46	1103.9	1219.41	907.443	2684.7	2282.16	1145.63	1690.78	2299.21	3322.38	3920.7
arogenate/prephenate dehydratase	prunin; isosalicin	415.595	388.124	427.866	425.504	432.913	281.091	362.133	754.146	266.535	333.283	615.298
cinnamyl alcohol dehydrogenase-like protein	benzeneacetaldehyde	759.851	1039.22	932.902	344.961	549.682	1093.39	1654.46	1122.28	474.895	444.21	203.284
Chalcone synthase	chalcone	4546.43	4439.08	6871.83	7672.27	11059.4	7784.61	4565.64	5304.39	9541.24	7902.93	8363.34
Flavenol synthase 1	flavenoid	67.0318	21.996	194.165	232.34	93.8579	90.7643	735.429	266.207	149.182	64.9104	277.95
farnesyltransferase A	terpene; farnesene	311.936	240.29	310.896	276.841	260.369	349.776	398.958	298.353	312.569	260.156	309.285
geranylgeranyltransferase type I beta subunit	terpene	0	0	0	0	0	0	0.0336315	0	0	0	0.0585078
total-pinoresinol reductase 1	isosalicin; tremuloidin; phenolic glycoside	96.2502	80.6879	35.5516	52.0043	63.8339	31.0125	50.8982	52.5921	51.2916	97.0782	122.272
geranylgeranyl transferase alpha subunit	terpene	920.065	1207.98	179.386	151.278	182.298	158.112	160.228	146.937	221.372	191.441	190.819
RAB geranylgeranyl transferase beta subunit	terpene	0	0	0	0	0	0	0	0	0	0	0
flavonol synthase/flavanone 3-hydroxylase	flavenoid; tremulacin	504.896	890.907	1047.76	1177.2	953.635	919.791	725.988	792.947	902.469	735.398	583.195
terpene synthase 03	terpenoid; beta-ocimene; beta-pinene; farnesene; isoprene	1584.97	1174.6	3570.77	674.703	2517.73	240.752	1689	1800.19	1677.76	995.61	2131.48
terpene synthase 14	terpene; linalool	3.47605	6.59997	11.0255	29.5716	8.15025	104.082	58.7622	100.083	23.1211	52.8585	8.05894
terpene synthase 21	terpene; sesquiterpene	152.84	151.662	6.18833	134.044	110.685	257.57	525.864	486.83	4.92308	244.873	223.46
pinene synthase	terpene; pinene	0.182018	6.37405	0.241291	5.1183	3.81522	0.226533	0.689135	20.7885	8.35704	142.301	17.2672
oxidosqualene cyclase	squalene	12.944	23.586	26.8636	55.5623	24.6881	39.2549	43.3956	30.2498	5.1519	8.35669	35.7431
coniferyl aldehyde 5-hydroxylase	kaempferol-3-O-glucoside; prunin	623.841	426.76	818.077	1206.83	698.626	932.817	407.979	907.358	513.539	782.505	756.908
dihydroflavonol 4-reductase-like1	isosalicin	1.22214	0.239124	1.74086	5.9728	1.98903	7.82382	0.292569	0.322208	3.00847	7.30498	48.2774
squalene synthase	squalene	757.567	550.972	537.953	593.064	530.405	484.419	401.462	460.936	561.592	640.469	647.711
terpene synthase 04	terpene; linalool	0.811071	0.960575	0.289222	2.38848	1.71313	6.23921	32.6041	31.7472	0.0860179	0.215869	0.360739
geranylgeranyl diphosphate synthase	terpene	0.691279	0.0708674	2.75194	2.42359	1.80033	0.582684	2.46655	2.39082	12.4203	17.0411	1.70312
geranylgeranyl pyrophosphate synthase	terpene	278.628	230.964	330.375	374.736	344.548	456.55	173.439	318.945	249.919	386.15	210.446
geranylgeranyl reductase	terpene	587.901	668.97	727.584	674.676	623.11	642.547	552.409	625.799	637.217	667.992	612.401
geranyl diphosphate synthase	terpene	0	0.0898509	0	0.150681	0.0878262	0	0.0542675	0	0	0.131983	0.153587
phytoene desaturation 1	phytoene	824.334	821.246	867.184	1073.99	802.263	747.292	975.089	1323.09	730.074	693.025	589.337
UDP-glucose flavonoid 3-O-glucosyltransferase	phenolic glycoside	476.664	1083.21	476.207	962.683	1836.61	251.009	278.584	286.73	304.662	218.735	150.276
total-UDP-glucose:flavonoid 7-O-glucosyltransferase	phenolic glycoside	84.9396	146.067	88.8914	148.945	38.6431	61.8855	74.7201	275.166	23.7931	7.75887	23.7734
phytoene desaturase 3	phytoene	1.93542	2.90745	4.73931	1.453	4.75174	1.23745	2.19955	1.98891	1.4973	0.876617	2.32051
phytoene synthase	phytoene	397.686	286.372	377.822	244.49	347.987	165.648	260.573	311.09	551.151	207.876	348.962
squalene monooxygenase	squalene	662.097	593.078	744.766	1432.77	895.542	1001.67	877.07	957.919	595.616	749.225	927.625
squalene epoxidase 3	squalene	0.732132	2.37716	6.34133	1.4895	7.92167	3.91744	6.23505	4.61276	0.44926	1.36002	4.30019
terpene synthase 02	terpene	6.18118	20.6369	1.0569	1.24471	1.45534	35.1489	15.2585	36.8924	1.25329	10.3722	0.520295
terpene synthase 10	terpene	0	0.737842	0.22279	0.0638874	0.397098	3.90235	2.30341	5.15497	0.65516	1.40446	0
total-UDP-glucose flavonoid 3-O-glucosyltransferase	phenolic glycoside; prunin	5934.66	4744.31	3697.87	2115.56	3210.05	2691.91	2452.68	2662.84	2215.23	1832.98	3496.28
UDP-sugar flavonoid 7-O-glycosyltransferase	phenolic glycoside	1157.85	810.579	163.327	136.609	137.743	0.141231	0.0877108	0.109542	689.091	523.701	0.135633
Chalcone-flavanone isomerase	chalcone; flavenoid; unknown phenolic glucoside	2245.24	2000.76	1896.38	2788.48	3661.47	2921.55	2528.54	2955.54	2661.62	3001.02	2918.6
flavonol synthase/flavanone 3-hydroxylase	flavenoid	306.258	387.063	287.71	539.366	367.023	766.611	352.833	391.44	624.604	871.965	1087.9
dihydroflavonol 4-reductase	flavenoid; benzeneacetaldehyde	568.261	587.609	781.33	662.922	820.677	774.928	591.691	557.68	190.918	244.335	186.723
UDP-N-acetylglucosamine transferase subunit alg13	kaempferol-3-O-glucoside	51.7901	100.869	53.3265	79.6863	60.9102	77.4725	62.5462	104.049	84.7447	94.3035	75.8833
geranylgeranyl diphosphate reductase	terpene	3681.72	3066.76	3119.72	2853.12	3958.51	2283.47	1871.13	3363.69	2337.27	3370.2	2694.43
beta-pinene synthase	terpene; beta-pinene	0.826927	8.17942	97.4976	21.071	98.674	230.013	93.9569	381.159	41.7922	187.184	75.1365
benzoyl coenzyme A: benzyl alcohol benzoyl transferase	unknown glucoside	1894.73	1181.85	739.265	390.235	392.404	422.572	323.271	957.007	250.61	185.498	101.758
